# Supplementary material for: A specific combination of dual index adaptors decreases the sensitivity of amplicon sequencing with the Illumina platform
Source: DNA Res. 2020 Aug 18;27(4):dsaa017. doi: 10.1093/dnares/dsaa017 (PMC7547650; doi:10.1093/dnares/dsaa017)
Supplement: dsaa017_Supplementary_Data [file dsaa017_supplementary_data.zip]

Archive with 8 entries (8 files):
- Fig S1.tif
- Fig S2.tif
- Fig S3.tif
- Fig S4.tif
- Fig S5.tif
- Fig S6.tif
- Tables S1.pdf
- Tables S2.pdf
